# Supplementary material for: Series 2: Invisible Threats: A Global Scoping Review of Risk Factors for Tuberculosis Infection
Source: Trop Med Infect Dis. 2026 Mar 24;11(4):87. doi: 10.3390/tropicalmed11040087 (PMC13120611; doi:10.3390/tropicalmed11040087)
Supplement: Supplementary file 1 [file tropicalmed-11-00087-s001.zip]

Archive with 1 entries (1 files):
- tropicalmed-3974646-supplementary.pdf
